# Supplementary material for: The clustering of health behaviours in Ireland and their relationship with mental health, self-rated health and quality of life
Source: BMC Public Health. 2011 Sep 6;11:692. doi: 10.1186/1471-2458-11-692 (PMC3187756; doi:10.1186/1471-2458-11-692)
Supplement: Additional file 1 — Full regression results. This file contains detailed output of the multinomial regression analysis on the clusters. [file 1471-2458-11-692-S1.XLS]

## Sheet: Sheet1
NOMREG clusters (BASE=4 ORDER=ASCENDING) BY A1 socialClass ageCats WITH SF36_Energy_Vitality SF36_PsyDistress /CRITERIA CIN(95) DELTA(0) MXITER(100) MXSTEP(5) CHKSEP(20) LCONVERGE(0) PCONVERGE(0.000001) SINGULAR(0.00000001) /MODEL /STEPWISE=PIN(.05) POUT(0.1) MINEFFECT(0) RULE(SINGLE) ENTRYMETHOD(LR) REMOVALMETHOD(LR) /INTERCEPT=INCLUDE /PRINT=PARAMETER SUMMARY LRT CPS STEP MFI.
Nominal Regression
Notes
Output Created		03-May-2011 17:24:58
Comments
Input	Data	C:\Users\Administrator\Downloads\PAPER CLUSTER 2011(2).sav
	Active Dataset	DataSet1
	Filter	filter_$=0 (FILTER)
	Weight	<none>
	Split File	<none>
	N of Rows in Working Data File	9140
Missing Value Handling	Definition of Missing	User-defined missing values are treated as missing.
	Cases Used	Statistics are based on all cases with valid data for all variables in the model.
Syntax		NOMREG clusters (BASE=4 ORDER=ASCENDING) BY A1 socialClass ageCats WITH SF36_Energy_Vitality SF36_PsyDistress /CRITERIA CIN(95) DELTA(0) MXITER(100) MXSTEP(5) CHKSEP(20) LCONVERGE(0) PCONVERGE(0.000001) SINGULAR(0.00000001) /MODEL /STEPWISE=PIN(.05) POUT(0.1) MINEFFECT(0) RULE(SINGLE) ENTRYMETHOD(LR) REMOVALMETHOD(LR) /INTERCEPT=INCLUDE /PRINT=PARAMETER SUMMARY LRT CPS STEP MFI.
Resources	Processor Time	0:00:00.905
	Elapsed Time	0:00:00.639
[DataSet1] C:\Users\Administrator\Downloads\PAPER CLUSTER 2011(2).sav
Case Processing Summary
		N	Marginal Percentage
TwoStep Cluster Number	The Former Smokers	1419	0.224241
	The Temperate	915	0.144595
	Physcially inactive	1125	0.177781
	The Healthy Lifestyle	601	0.0949747
	Multiple Risk factor	1090	0.17225
	The Mixed Lifestyle	1178	0.186157
Gender	Male	2767	0.437263
	Female	3561	0.562737
Social Class Categories	SC 1-2	2373	0.375
	SC 3-4	2800	0.442478
	SC 5-6	1155	0.182522
Age categories for 2007 SLAN reports	18 - 29 years	1108	0.175095
	30 - 44 years	2176	0.343869
	45 - 64 years	1938	0.306258
	65 + years	1106	0.174779
Valid		6328	1
Missing		2812
Total		9140
Subpopulation		2546a
a. The dependent variable has only one value observed in 1398 (54.9%) subpopulations.
Model Fitting Information
Model	Model Fitting Criteria	Likelihood Ratio Tests
	-2 Log Likelihood	Chi-Square	df	Sig.
Intercept Only	15389.9
Final	14526.6	863.369	40	3.34403e-155
Pseudo R-Square
Cox and Snell	0.127538
Nagelkerke	0.131417
McFadden	0.0387288
Likelihood Ratio Tests
Effect	Model Fitting Criteria	Likelihood Ratio Tests
	-2 Log Likelihood of Reduced Model	Chi-Square	df	Sig.
Intercept	14526.6	0	0	.
SF36_Energy_Vitality	14558.4	31.8386	5	6.39482e-06
SF36_PsyDistress	14560.1	33.5928	5	2.86931e-06
A1	14767.5	240.929	5	4.85161e-50
socialClass	14646.8	120.221	10	4.56349e-21
ageCats	14928.2	401.627	15	3.14784e-76
The chi-square statistic is the difference in -2 log-likelihoods between the final model and a reduced model. The reduced model is formed by omitting an effect from the final model. The null hypothesis is that all parameters of that effect are 0.
a. This reduced model is equivalent to the final model because omitting the effect does not increase the degrees of freedom.
Parameter Estimates
TwoStep Cluster Numbera		B	Std. Error	Wald	df	Sig.	Exp(B)	95% Confidence Interval for Exp(B)
								Lower Bound	Upper Bound
The Former Smokers	Intercept	1.67245	0.359573	21.6338	1	3.2999e-06
	SF36_Energy_Vitality	-0.00850213	0.0033878	6.29825	1	0.0120857	0.991534	0.984972	0.99814
	SF36_PsyDistress	-0.00522492	0.0047156	1.22768	1	0.267858	0.994789	0.985637	1.00403
	[A1=1]	1.28818	0.111185	134.234	1	4.85729e-31	3.62618	2.91614	4.50911
	[A1=2]	0b	.	.	0	.	.	.	.
	[socialClass=1.00]	-0.349322	0.162037	4.64752	1	0.0310984	0.705166	0.513292	0.968764
	[socialClass=2.00]	-0.41942	0.160982	6.78799	1	0.00917731	0.657428	0.479534	0.901315
	[socialClass=3.00]	0b	.	.	0	.	.	.	.
	[ageCats=1.00]	0.247557	0.194855	1.61408	1	0.203919	1.28089	0.874282	1.87661
	[ageCats=2.00]	0.150332	0.140579	1.14355	1	0.284903	1.16222	0.882321	1.53091
	[ageCats=3.00]	0.00375679	0.134286	0.000782655	1	0.977681	1.00376	0.771484	1.30598
	[ageCats=4.00]	0b	.	.	0	.	.	.	.
The Temperate	Intercept	1.4339	0.379043	14.3107	1	0.000154982
	SF36_Energy_Vitality	-0.00401477	0.0036285	1.22425	1	0.268529	0.995993	0.988935	1.0031
	SF36_PsyDistress	-0.0101221	0.00497612	4.13767	1	0.0419387	0.989929	0.980321	0.999631
	[A1=1]	0.516705	0.120591	18.3592	1	1.82929e-05	1.67649	1.32359	2.12349
	[A1=2]	0b	.	.	0	.	.	.	.
	[socialClass=1.00]	-0.410544	0.173261	5.61459	1	0.0178116	0.663289	0.472305	0.9315
	[socialClass=2.00]	-0.370087	0.171729	4.6443	1	0.0311568	0.690675	0.493285	0.967051
	[socialClass=3.00]	0b	.	.	0	.	.	.	.
	[ageCats=1.00]	0.550723	0.208863	6.95251	1	0.00837019	1.73451	1.15184	2.61193
	[ageCats=2.00]	0.545078	0.153028	12.6874	1	0.000368123	1.72474	1.27781	2.328
	[ageCats=3.00]	0.185112	0.148942	1.54467	1	0.213925	1.20335	0.898697	1.61129
	[ageCats=4.00]	0b	.	.	0	.	.	.	.
Physcially inactive	Intercept	2.06283	0.364671	31.9981	1	1.54326e-08
	SF36_Energy_Vitality	-0.00202115	0.00356281	0.321819	1	0.570517	0.997981	0.991036	1.00497
	SF36_PsyDistress	-0.020811	0.004775	18.9949	1	1.31068e-05	0.979404	0.970281	0.988613
	[A1=1]	0.872925	0.116294	56.3427	1	6.08782e-14	2.3939	1.90597	3.00674
	[A1=2]	0b	.	.	0	.	.	.	.
	[socialClass=1.00]	-0.967192	0.165454	34.1718	1	5.0454e-09	0.380149	0.274865	0.525762
	[socialClass=2.00]	-0.762557	0.162849	21.9266	1	2.83276e-06	0.466472	0.339007	0.641865
	[socialClass=3.00]	0b	.	.	0	.	.	.	.
	[ageCats=1.00]	1.77804	0.202016	77.4661	1	1.3502e-18	5.91826	3.98325	8.79328
	[ageCats=2.00]	1.20406	0.159521	56.9723	1	4.41983e-14	3.33364	2.43856	4.55725
	[ageCats=3.00]	0.573732	0.157294	13.3044	1	0.000264778	1.77488	1.30401	2.41578
	[ageCats=4.00]	0b	.	.	0	.	.	.	.
Multiple risk factor	Intercept	2.42705	0.364408	44.359	1	2.73358e-11
	SF36_Energy_Vitality	-0.0144776	0.00354468	16.6817	1	4.4206e-05	0.985627	0.978803	0.992498
	SF36_PsyDistress	-0.0160389	0.00477338	11.2902	1	0.000779193	0.984089	0.974925	0.993339
	[A1=1]	1.16721	0.117232	99.1296	1	2.36504e-23	3.21302	2.55343	4.04298
	[A1=2]	0b	.	.	0	.	.	.	.
	[socialClass=1.00]	-1.24626	0.167527	55.3417	1	1.01297e-13	0.287577	0.207088	0.39935
	[socialClass=2.00]	-0.763236	0.162574	22.0402	1	2.66995e-06	0.466156	0.33896	0.641083
	[socialClass=3.00]	0b	.	.	0	.	.	.	.
	[ageCats=1.00]	1.99868	0.201071	98.8071	1	2.78339e-23	7.37929	4.9758	10.9437
	[ageCats=2.00]	1.16887	0.160382	53.1158	1	3.14448e-13	3.21835	2.35027	4.40708
	[ageCats=3.00]	0.445007	0.158872	7.84585	1	0.00509376	1.5605	1.14296	2.13057
	[ageCats=4.00]	0b	.	.	0	.	.	.	.
The Mixed Lifestyle	Intercept	2.13905	0.36343	34.6416	1	3.96347e-09
	SF36_Energy_Vitality	-0.00245894	0.00354734	0.480498	1	0.488197	0.997544	0.990633	1.0045
	SF36_PsyDistress	-0.0158644	0.0048056	10.8981	1	0.000962617	0.984261	0.975034	0.993575
	[A1=1]	1.3476	0.11485	137.677	1	8.57355e-32	3.84817	3.07252	4.81964
	[A1=2]	0b	.	.	0	.	.	.	.
	[socialClass=1.00]	-0.890642	0.16609	28.7554	1	8.2121e-08	0.410392	0.296362	0.568297
	[socialClass=2.00]	-0.516241	0.161895	10.168	1	0.00142897	0.596759	0.434504	0.819605
	[socialClass=3.00]	0b	.	.	0	.	.	.	.
	[ageCats=1.00]	1.20132	0.187744	40.9435	1	1.56694e-10	3.32451	2.30101	4.80326
	[ageCats=2.00]	0.0928269	0.146552	0.401202	1	0.526469	1.09727	0.82332	1.46238
	[ageCats=3.00]	-0.361344	0.14292	6.39225	1	0.011462	0.696739	0.526522	0.921986
	[ageCats=4.00]	0b	.	.	0	.	.	.	.
a. The reference category is: The Healthy Lifestyle
b. This parameter is set to zero because it is redundant.
